# Supplementary material for: Association between Dietary Inflammatory Index and Gastric Adenocarcinoma: A Multicenter Case-Control Study in Brazil
Source: Nutrients. 2023 Jun 24;15(13):2867. doi: 10.3390/nu15132867 (PMC10343640; doi:10.3390/nu15132867)
Supplement: Supplementary file 1 [file nutrients-15-02867-s001.zip]

Archive with 1 entries (1 files):
- nutrients-2469272-supplementary.pdf
